# Supplementary material for: Molecular subtype identification and prognosis stratification based on golgi apparatus-related genes in head and neck squamous cell carcinoma
Source: BMC Med Genomics. 2024 Feb 16;17:53. doi: 10.1186/s12920-024-01823-9 (PMC10870608; doi:10.1186/s12920-024-01823-9)
Supplement: Supplementary file 1 — Supplementary Material 1 [file 12920_2024_1823_MOESM1_ESM.xlsx]

## Sheet: Table S1
Table S1. 1643 GARGs obtained from the GOCC_GOLGI_APPARATUS gene set available in the MSigDB database.
TRAPPC3L
GOLGA8DP
HDAC5
DUX4
TOM1L1
MAMLD1
ARL17B
GFY
AP1M2
ABCC5
ABCB6
DNM1L
SCAMP2
SCAMP3
MUC12
ATP9A
GPC6
CERT1
UST
GOLGA8R
KIF20A
RASGRP1
CDH15
OPTN
BCAP31
ARFRP1
AKAP9
CHST4
CNIH1
TENM1
MYMX
MPHOSPH9
ADAM10
PLIN3
STX6
MSLN
SLC35B1
AP3S2
RABEPK
SPRY1
ABCC4
AKAP8
BET1
RGS19
APC2
PAK4
RTN3
B3GALT5
EMC8
RXYLT1
B3GNT3
TLR6
TRIM22
ABCA7
CEPT1
ATP8A1
ST3GAL6
CPQ
PRMT5
UBAC1
CDIPT
FAM3C
BAIAP2
COG5
SEC23A
CREB3
VTI1B
STK25
UNC13B
CIB1
SLC35A1
ARFGEF2
ARFGEF1
RABAC1
COLEC10
TRAPPC2B
ST6GALNAC2
TRIM3
TGOLN2
POSTN
YKT6
CSPG5
B3GNT2
FUT9
AP4B1
POLQ
NUDC
PHTF1
KIF1C
CTSC
VAMP5
CGA
FTCD
SRCAP
ACTL7A
RAB10
MMP24
YIF1A
ADCY3
MAN1A2
KDELR1
AP3M2
SERINC3
TMED2
LMAN2
STIP1
TMED10
RAB32
KLK11
KDELR2
KDELR3
TMED1
IFT27
RAB31
B4GAT1
TENT4A
SLC35D2
EEF1AKMT4-ECE2
TMEM115
STMN2
TPPP
RER1
KERA
CIT
CRYZL2P-SEC16B
PWP1
AP4S1
SEC23IP
CHEK2
DUSP10
GALNT6
GALNT5
PDCD10
RNF24
PMF1
MAN1B1
CHP1
GARIN5A
SYNRG
MGAT4B
B4GALT7
VPS45
LYPLA2
COPE
SCAMP4
CHST14
MGAT4A
GOLM2
TMC6
EXOC3
GABARAP
SCRG1
TEX261
GABARAPL2
AZIN2
SLC35A4
NLRP3
ERMAP
LMTK3
GALNT13
SORCS1
OSBPL9
OSBPL11
GBP4
GBP5
ARHGAP33
LYSMD3
RAB39B
APOA5
ARAP1
RAB3IP
GALNT15
AP1S1
RFFL
AP3S1
CLCN3
CLCN4
CLCN5
OLFM3
MUCL1
CLU
TPP1
LARGE2
CLN3
TMEM45B
CLN5
LRRK2
CLTA
CLTB
CLTC
FGD4
SPPL3
TRAPPC6B
CLBA1
PLD4
WHAMM
SLC38A10
CANT1
B4GALNT2
WDR81
TRAPPC5
NLRP5
PLK3
HSPB6
B3GALT6
A3GALT2
COL1A1
GOLT1A
DRAM2
PIFO
TBC1D20
TANGO2
SGSM1
EMID1
ICA1L
AP1S3
COPA
COPB1
ZDHHC19
GLYCTK
OCIAD2
FAM241A
PRRC1
CLVS2
B3GAT2
COL26A1
CPE
MPLKIP
UBXN2B
RNF183
ATF6B
DNAAF6
CRHBP
MUC17
SELENOM
GCNT7
SUN5
CRYAB
RAB40A
SAMD8
VTI1A
MUC15
PHETA1
CSNK1D
VCAN
NCAN
CSPG4
TMED6
MGAT5B
TEPSIN
CST3
TMC8
ATP8B3
CREB3L4
SLC30A7
CCN2
MANEAL
CTLA4
GARIN4
PHETA2
RAB6D
RMDN2
CTSL
GLIPR2
FGD5
CUX1
PAQR3
MGAT4D
TMEM167A
CYBA
CYBB
GARIN3
ADRB2
GIMAP8
CYP2E1
ESCO2
VPS13B
FAM91A1
CLVS1
MAMDC4
PRUNE2
ZDHHC15
AP2A1
DACH1
CD55
DAG1
TMEM30B
AP1B1
DBI
DCN
SDE2
CNST
AP1G1
CABP7
UBXN2A
CHST13
DEFA1
DEFA3
DEFA4
SGMS2
DEFA5
DEFA6
DEFB1
DEFB4A
GALNTL5
RNF133
GIMAP7
SLC30A8
QSOX2
FUT11
GIMAP1
DHCR24
DLG1
ACAN
DNM2
AGRP
DRD2
ABCA1
B3GNT6
SCAMP5
EGFR
AHSG
ELF3
SPAG17
CREG2
PIKFYVE
MUC20
TVP23C
PLD6
SLC16A13
SLC39A11
EMP2
RAB12
CTTN
TMEM192
GAPT
EPHA4
EPHB2
DIPK2A
ESR1
ALB
EXT1
EXT2
EXTL1
EXTL3
F2
F2R
F2RL1
F5
F7
F8
F9
F10
ACSL3
FASN
FAT2
ARL5B
FCGR2A
FGD2
C6orf89
FKTN
GPC2
MMD2
TMED4
NAPEPLD
HS3ST5
TMEM130
GPC4
FES
FGD1
FGF7
MAPK15
FGFR3
GPC5
FGFR2
FGFR4
COG2
RRAS2
COPZ1
COPG1
RHOBTB3
LMTK2
CHSY1
FNDC3A
NLGN1
TRAPPC8
CLSTN1
RPH3A
SACM1L
MAPRE1
KIFAP3
ATF6
RAB3GAP1
RAB18
SCAP
AKR7A3
RAB21
GOLGA8A
FAIM2
USP33
DOP1A
PDXDC1
NMNAT2
GGA2
ERC1
SIPA1L3
CLASP2
MLANA
CLCC1
FLNA
MAPK8IP3
GGA3
SLC35D1
GANAB
SYT11
SULF1
VPS13A
ATP11A
SCFD1
DENND5A
DDHD2
DNMBP
CAMSAP2
CLEC16A
POFUT2
BICD2
FMOD
SLC9A8
NEDD4L
CLASP1
SYNE1
ANGEL1
OBSL1
NCSTN
ZDHHC17
ECPAS
NCS1
TMED3
AP4E1
SLC35A3
ABCA6
ABCA5
FOLR1
MACF1
MMD
PRAME
SNAPIN
CHST5
DAPK2
ZMYND8
BACE1
RUSC1
PPP1R15A
PLD3
ARFIP2
STX12
RAB38
GABARAPL1
PPIL2
PITPNB
MS4A6E
MTOR
FUT1
FUT2
FUT3
FUT4
FUT5
FUT6
FUT7
FUT8
HEPACAM2
ZDHHC20
ZDHHC24
ZDHHC23
TXNDC8
PCSK9
CCDC110
ST6GALNAC3
SERINC5
GAD2
CBY1
TMEM59L
GAK
SVIP
BACE2
B4GALNT1
MGAT4C
RAB26
COG4
MOB4
YIPF3
PARM1
PRKD2
GALNT1
GALNT2
GALNT3
C1orf43
GALT
ZDHHC5
SGMS1
TMEM87A
UNC50
CLIP3
GORASP2
GLCE
CNTNAP2
DNM3
RAB11FIP5
GIGYF2
GPSM1
GGA1
ABCA12
STEAP2
TMEM251
GAS6
GAS8
ARL5A
B3GAT3
FBXW8
VPS33B
ARFGAP3
GBA1
GALNT8
EHF
GBGT1
GBP1
GBP2
GBP3
AMELX
GCNT1
GCNT2
CHIC2
AATF
GDI1
GDI2
HS6ST3
MDGA1
GDNF
AMFR
DAOA
GFRA1
GGTA1
B4GALT1
COPG2
NBEA
GJA1
AP3M1
ATP2C1
LAT
NSG1
VPS41
B3GAT1
ST6GALNAC4
TRAPPC3
SDCBP2
CYTH4
GLA
GPC3
GLB1
ARFIP1
KLHL20
RAB30
PGAP2
TNRC6A
ANGPTL3
GOLIM4
GLG1
PCSK1N
GNAI3
GNAQ
ABO
GOLGA1
GOLGA2
GOLGA3
GOLGA4
GOLGB1
SELENOH
GPC1
JAKMIP3
CCDC88B
B4GALNT3
MUC19
ZDHHC22
SLC24A5
GOLGA8G
GOLGA8IP
CLEC18C
HID1
SLC26A11
DYNAP
RNF149
GPER1
YIPF7
RNF175
ATG9B
YIPF6
ANK3
GRB2
GRN
DBNL
TMEM230
GRINA
C1GALT1C1
COMMD9
PYCARD
GRM6
MSH6
ZDHHC1
ZDHHC8
ST8SIA5
HOOK2
UBIAD1
DSE
PKN3
DPP7
STRN3
RHOD
ERO1A
H1-0
HAS1
HAS2
HAS3
HCK
HTT
ST6GALNAC6
KCNIP3
HIP1
HLA-A
HLA-B
HLA-C
HLA-DPA1
HLA-DPB1
HLA-DQA1
HLA-DQA2
HLA-DQB1
HLA-DQB2
HLA-DRA
HLA-DRB1
HLA-DRB3
HLA-DRB4
HLA-DRB5
HLA-E
HLA-F
HLA-G
HLA-H
MR1
APBA1
APBB2
APC
HPD
HRAS
RAB37
APLP1
HSPG2
NDST1
HTR5A
HTR7
CHSY3
ICA1
RAB7B
ST8SIA6
B4GALNT4
RAB43
ENPP7
SLC35E4
ID1
STING1
SLC35D3
TREML1
ZDHHC21
ACER2
MALRD1
GOLGA6A
IRGM
IFNGR2
GARIN1A
RAB41
SLC35B2
APOE
CLEC18A
IGF2R
IGFBP1
IGFBP6
APP
IHH
AQP2
IL15
IL15RA
GLT6D1
INS
INPP5B
INPPL1
ITGA5
ARCN1
TRIM23
KCNA5
GALNT18
ATP9B
B3GNT8
ARF1
CERKL
KCNE1
AGRN
KCNJ2
KCNJ6
ARF3
ARF4
RNF148
KCNS3
KDR
KEL
KIFC3
ARF5
ARF6
KPNA2
KRAS
FIBIN
CAPN8
PLEKHM3
RESP18
SFTA2
MYMK
RND3
LALBA
ARL5C
ARHGAP4
MUC21
LDLR
LFNG
LHB
LIMK2
LLGL1
MYO18A
LMAN1
ARL1
FAM174B
GOLGA7B
ARL2
ARL3
LRP1
LRP2
LRP6
LRPAP1
LTBR
LUM
LYN
M6PR
ARRB1
SMAD6
ASIC1
ARSB
STS
MAN1A1
MAN2A2
MAN2A1
MAP6
DEFB103A
ARSL
CHST6
RAB8A
MFNG
MGAT1
MGAT2
MGAT3
MGAT5
MID1
ACHE
MME
MMP11
MMP14
MMP16
MPL
GOLGA8B
GALNTL6
MYO1B
GGNBP1
MTTP
MUC1
MUC2
MUC3A
MUC4
MUC5AC
MUC6
MUC7
MYO6
MYOC
NCAM1
NEDD4
NEDD9
NEO1
ATP1A1
ATP1A3
NFE2L2
ACO1
NGF
NHS
NOS3
NOTCH1
NPY
NOTCH2
NOTCH3
NOTCH4
NPC1
NRAS
NSF
NTN3
NTSR1
NUCB1
NUCB2
GPR143
OCRL
OMD
OGN
CLEC18B
OPRM1
OSBP
P2RX3
FURIN
PCSK6
MINK1
PODXL2
CHST11
GALNT9
PAM
PRKN
TAS2R16
DHH
STMN3
SOST
TMED5
SLC35B3
COQ6
SLC35C2
TMED7
GOLT1B
TVP23B
ST8SIA3
ATL1
NOSIP
GAL
SH3GLB1
APH1A
TRAPPC12
ZDHHC9
IER3IP1
GOLGA7
SAR1B
CEP83
A4GNT
SDF4
NAGPA
PLCE1
ZDHHC2
PCSK1
COPZ2
PCSK5
MARCHF2
PCSK2
BET1L
GOLM1
TLR7
ERGIC2
GCNT4
ZDHHC3
TLR8
GASK1B
SPG21
MS4A4A
MBTPS2
CHST15
PDE2A
TRAPPC4
PDE3B
SNX9
SCARA3
GPR89B
CABP2
PDE9A
PHF7
PPHLN1
PDGFA
SCLY
VPS54
PDGFB
RAB14
PDGFRA
RAB6B
PDGFRB
ERGIC3
NSG2
DYNC2LI1
TMBIM4
TRAPPC2L
WWOX
SYT17
ATP8A2
INPP5K
STK26
GALNT7
ATP8B1
PHEX
SERPINA1
SERPINB9
PIK3C2A
PIK3R1
PI4KB
PKD1
PKD2
PKHD1
PLA2G4A
PLA2G5
PLAGL1
PLCB2
UBASH3A
ZFYVE1
PLD1
CLIC5
STX18
ATP6V0A1
PLSCR1
ATP7A
FGFRL1
C11orf24
A4GALT
ATP7B
GSAP
TLR9
WNT4
YIPF1
RETREG1
CHPF2
TMCO1
ATR
ZDHHC13
WDR44
NDFIP2
MANSC1
RBFOX1
TMED9
RAB39A
LEPROT
IL17RD
FAM20A
PCSK4
TRPM4
DYM
AFTPH
QPCTL
TMEM214
ALKBH5
LAX1
RASIP1
BPNT2
OCIAD1
RNF125
LPCAT2
TMEM132A
PPP2R3C
MARCHF1
SLC35A5
WIPI1
TAPBPL
IFT57
CCDC186
PLEKHJ1
TRIM68
ZDHHC4
GOLPH3L
P3H2
TRAPPC14
PPP2R5C
VPS53
FBXW7
CCDC91
RNF121
AVPR1B
PI4K2B
SLC29A3
ACER3
SLC39A9
SLC35C1
PI4K2A
PIDD1
PPT1
AVPR2
AP1AR
CSGALNACT2
PRELP
CHST12
SLC35E3
SMPD3
SRGN
SLC30A10
GALNT10
POMGNT1
ZDHHC7
SMPD4
PNRC2
PRKAA2
G2E3
SYBU
RAB20
NLRP2
DENND4C
SLC30A6
SCYL2
PACS1
VAC14
CCDC88A
WDR11
HHAT
ARFGAP1
TMEM30A
CDK5RAP2
TBC1D23
FGD6
CSGALNACT1
ST6GALNAC1
PRKCE
GLT8D1
CAND1
PRKCI
PSENEN
TMEM165
PRKD1
ASH1L
GOLGA6B
DEFB103B
UNC45A
PRKG1
MAPK1
MAPK3
SULF2
NSFL1C
SLC50A1
MYDGF
PDGFC
MAP2K1
MAP2K2
MOSPD1
PRNP
PROC
PROS1
GKN1
CHST7
INPP5E
ASAH2
PSEN1
PSEN2
MUC13
SAR1A
B2M
PSKH1
AGPAT3
TMEM167B
C1GALT1
GPR108
SPPL2B
PMEPA1
FAM20C
CHPT1
AGTRAP
ENTPD7
RAB25
TRPC7
GOPC
MAN1C1
SCYL3
CAMK1G
MCOLN1
ATP8B2
ARFGEF3
ERGIC1
PTCH1
PTGDS
PTGFRN
MIF4GD
SCYL1
RHBDD2
PTGS1
PTHLH
NDRG2
BIRC6
TENM2
GALNT16
MTUS1
COG6
HACE1
TBC1D14
ELAPOR1
MARCHF4
ARHGAP21
RIC1
WDFY1
FAM234B
RELCH
SH3RF1
QSOX1
GBA2
GPR107
RAB40C
PTPRN
PEX5
MS4A7
RHOU
TRAPPC1
SELENOK
RAB1A
RAB2A
RAB3B
RAB6A
MAP4K2
RAB13
RAB27B
RAC1
RAD23A
RAF1
RAP1GAP
RAPSN
LGR6
RFNG
RHEB
RHO
RIT2
BCL6
SCOC
TRAPPC11
BCL9
ROCK1
RP2
RPGR
RPS12
BDKRB2
RSC1A1
RTN1
S100A1
SORT1
S100A3
VPS52
ATXN2
BGLAP
BGN
BICD1
SDC1
BCAN
SDC2
SDC4
VIPAS39
GALNT11
NECAB3
CLSPN
SEC14L1
KIF13A
SECTM1
TRAPPC2
PERP
GOLPH3
CLSTN2
GAL3ST2
TMBIM1
NOD2
XYLT1
XYLT2
C17orf75
MS4A6A
RHBDF1
COP1
GOLGA8N
CHST8
CBLN3
PALS1
GALNT17
DCLRE1C
ZDHHC6
SH3GL2
NDST4
SYNDIG1L
GORASP1
SHH
HS3ST6
ACBD3
SI
CEP85
DDX31
ST6GAL1
ARV1
ST3GAL1
ST3GAL2
ST3GAL4
GNPNAT1
ST3GAL3
ST8SIA1
BMP1
PMEL
CASD1
SLC30A5
SIPA1
SLC1A6
SLC2A1
SLC2A4
MPPE1
GOLGA8S
GOLGA8J
GOLGA8T
ZDHHC11B
GOLGA8K
NCF1
GPR89A
GOLGA6C
GOLGA6D
GOLGA8M
ZG16
SLC18A3
SLPI
PLEKHA3
CHID1
SMO
SNAP25
SNX1
SNTB2
SOD3
SORL1
BOK
SPP1
SPRR3
SREBF1
SREBF2
STX4
STX5
BSG
SURF4
BST2
VAMP2
VAMP7
SYN1
SYT1
SYT4
ADAM17
KLF5
TAF11
TAPBP
TCP1
DYNLT1
TGFB1
TGFBI
TGM4
TLR1
TLR2
TLR3
TLR4
TRAPPC10
TMF1
TNFRSF1A
TP73
TSC2
TSNAX
EIPR1
TTC3
MUC5B
GOLGA8Q
GOLGA8O
GOLGA6L7
DEFA1B
GOLGA8H
SLC35E2B
GASK1A
GOLGA8CP
MOSMO
SLC35A2
UGCG
UMOD
VPS51
VCAM1
VGF
VRK1
VTN
MYRF
WNT1
WNT3
WNT5A
WNT6
WNT7A
WNT7B
YES1
LDLRAD4
ZFPL1
TMEM50B
CA4
PRCD
ZNF148
SLC30A1
PRDM2
TVP23A
CSDE1
MALL
FZD5
RAB7A
DUSP26
YIPF2
ST8SIA4
DDX54
ATG9A
WDR77
TRAPPC6A
CHAC1
MAPKAP1
APOO
FKRP
GNPTAB
CRELD2
TMEM43
SLC39A7
B3GNT4
LST1
FYCO1
BIRC7
RIPOR1
GCC1
CORO7
CHPF
RNF128
ARMH3
RIC3
GALNT14
RHBDF2
BEND5
DYNC2H1
ZDHHC14
STEAP4
GAL3ST4
MANEA
GALNT12
LMAN1L
SPRING1
CAMKMT
ZDHHC11
RNF122
UBA5
LPCAT1
ATP8B4
NAA60
SPEF2
MAP6D1
KIAA0319L
SLC35E1
ATAT1
WLS
TRAPPC13
NAA25
SEMA6D
VCPIP1
CCDC170
PTGES2
UXS1
SLC66A2
PHAF1
CUBN
PDGFD
GKAP1
DNAJC5
TRAF3IP3
TNKS2
SLC35G2
MPIG6B
FGF23
NDFIP1
CPTP
ALX1
WNT5B
CALR
AP3B2
ST8SIA2
CALU
TDRD3
STMN4
YIPF5
LMAN2L
ITM2C
UNC93B1
TRIM7
ST6GALNAC5
RAB1B
LZTR1
CLTCL1
CAPN2
TRRAP
PICALM
FZD8
FZD9
RAB33B
GLT8D2
CHST9
COG3
TRAPPC9
CALN1
JAM3
TLCD3B
RAB34
SPATA16
NCALD
B3GNT5
SLC10A7
RAB6C
SLA2
ZDHHC18
YIPF4
STK24
TMEM79
ZDHHC16
PGAP4
PCGF5
COG8
ARFGAP2
HOOK3
CASQ1
CUL3
KBTBD8
ATRN
GNPTG
TPST2
TPST1
ST6GAL2
DPY30
USP32
SLC9A7
GARIN1B
CREB3L3
CAT
PLEKHA8
FUT10
CRACR2A
NAA11
AGBL4
PARP10
ZDHHC12
TMEM87B
SLC35B4
RAB2B
AJUBA
TMEM241
NDST2
CST7
PAQR8
CHST1
MICALL1
BARX2
AP3B1
FHDC1
SELENOI
BLZF1
LGR5
CAV1
AKR7A2
STK16
CAV2
CAV3
RGS20
PLPP3
STC2
USO1
CDK13
PSMG1
CBFA2T3
AOC3
ABCB11
TNKS
CBL
VAMP4
STX16
STX11
STX10
BECN1
HYAL2
GALNT4
B4GALT4
B4GALT3
B4GALT2
B3GALT4
B3GALNT1
B3GALT2
B3GALT1
MBTPS1
GBF1
RAB11A
NAPG
TNFRSF10A
HDAC3
ASAP2
PROZ
ST3GAL5
AP1S2
AP1G2
AP1M1
SGCE
HERC1
RAB29
BAIAP3
AP3D1
WNT3A
GAL3ST3
FGD3
PLOD3
SEC16B
HS6ST2
SYS1
IFT20
MCFD2
ZNF622
YIF1B
PKMYT1
SART1
USP6
CD1B
FMNL3
CD1C
SLC39A13
CD1E
CD2
PKDCC
RSAD2
PCSK7
CD3E
EBAG9
AP4M1
ARHGEF2
CD247
COG7
SLC33A1
LGI1
DSEL
XPR1
LARGE1
VAPB
VAPA
RAB11B
GORAB
PXYLP1
GCNT3
AIMP1
CYTH3
CYTH2
CYTH1
FAM114A1
COPB2
CD14
MARCHF9
B3GNT7
TRIP11
PGAP3
TRIP10
B4GALT6
B4GALT5
OPALIN
MMGT1
VAMP3
SNAP29
NDST3
TPTE2
RAB33A
TJAP1
RAB9A
TM9SF2
OTOF
COG1
LIPG
SLC22A13
HS6ST1
NMT2
MUC16
SYAP1
CHST2
ITM2B
CD33
ITM2A
PICK1
CHST3
CABP1
CD36
STX8
CHST10
SCARB2
GAL3ST1
LITAF
GDF15
SCAMP1
GOSR1
TMEM59
EI24
CXCL14
ENTPD6
SEC22B
GOSR2
PREPL
ENTPD4
CD40LG
CD44
PITPNM1
RAB36
ABCG1
FEZ1
GCC2
HS2ST1
PDE4DIP
CD59
MARF1
SDC3
CLINT1
CEP57
RUBCN
USP6NL
ECE2
CD74
DOCK4
LAPTM4A
ARHGAP32
CLSTN3
RASSF2
TM9SF4
TBC1D5
RNF144A
SNX17
CUL7
RGP1
JAKMIP2
PJA2
LRBA
FIG4
SLC35E2A
DENND4B
RABGAP1L
ATP2C2
FAM20B
SEC16A
GOLGA5
HS3ST4
HS3ST3B1
HS3ST3A1
HS3ST2
HS3ST1
CDC42
DOP1B
CDH1
KCNE2

## Sheet: Table S2
Table S2. Differentially expressed GARGs in the TCGA-HNSCC cohort.
Symbol	logFC	AveExpr	t	P.Value	adj.P.Val	B	change
MYOC	-6.31715	-1.48432	-20.4723	4.31745e-70	7.04608e-67	148.093	down
MUC21	-7.597	3.50313	-19.4398	7.85837e-65	6.41243e-62	136.858	down
ITM2A	-2.30392	5.83148	-18.028	9.94741e-58	5.41139e-55	120.598	down
FUT6	-4.61474	4.23966	-17.813	1.16886e-56	4.76894e-54	118.149	down
GGTA1	-2.42156	4.52977	-17.7116	3.72654e-56	1.21634e-53	116.957	down
NUCB2	-1.84661	8.54574	-17.4127	1.1234e-54	3.05566e-52	113.569	down
COL1A1	3.32006	13.9796	17.2923	4.40541e-54	1.02709e-51	112.226	up
SLC2A4	-3.20704	2.92709	-14.8115	3.57102e-42	7.28488e-40	85.0143	down
TGFB1	1.61109	10.0267	14.7278	8.75365e-42	1.58733e-39	84.0626	up
NDRG2	-2.91508	9.05038	-14.6099	3.0789e-41	5.02477e-39	82.827	down
FYCO1	-1.69386	8.48013	-14.1737	3.10775e-39	4.61077e-37	78.196	down
MUC15	-3.36408	5.09577	-14.044	1.21048e-38	1.64626e-36	76.9418	down
PRKN	-2.25298	2.77691	-13.5673	1.70152e-36	2.13606e-34	72.0348	down
CHST9	-5.5234	0.854836	-13.5579	1.87412e-36	2.18468e-34	71.9881	down
ST6GALNAC1	-2.92183	5.78376	-13.5494	2.04649e-36	2.22658e-34	71.8228	down
MMP14	1.39643	12.0898	13.3589	1.43968e-35	1.46848e-33	69.8275	up
TGFBI	2.83715	11.874	13.3406	1.73586e-35	1.66642e-33	69.6291	up
GCNT3	-3.12062	5.3343	-13.2376	4.95243e-35	4.4902e-33	68.6839	down
KPNA2	1.31762	10.5262	13.1182	1.6607e-34	1.42645e-32	67.3783	up
DOP1B	-1.30066	7.86122	-13.1102	1.80105e-34	1.46966e-32	67.3126	down
AGRN	1.48375	11.6402	13.0832	2.36679e-34	1.83933e-32	67.0314	up
ICA1	-2.01708	4.6822	-12.9054	1.41588e-33	1.05033e-31	65.4478	down
GALNT16	-2.76009	2.74629	-12.8721	1.97632e-33	1.40233e-31	65.103	down
MUC7	-6.38093	-0.373604	-12.8583	2.26898e-33	1.54291e-31	64.9671	down
HSPB6	-3.61718	2.88025	-12.8071	3.78577e-33	2.47135e-31	64.4786	down
LRRK2	-1.88687	5.13186	-12.6124	2.62307e-32	1.64648e-30	62.5407	down
BMP1	1.70841	9.35574	12.5852	3.43296e-32	2.07503e-30	62.1807	up
SVIP	-2.13983	5.13157	-12.492	8.61518e-32	5.02142e-30	61.3511	down
PRKAA2	-3.09786	3.823	-12.1665	2.07657e-30	1.09322e-28	58.2272	down
ZDHHC15	-2.95816	1.37851	-12.1332	2.8673e-30	1.41801e-28	57.8881	down
TRIP10	-1.23994	9.12259	-12.1377	2.7463e-30	1.40061e-28	57.7325	down
KIF1C	-1.31168	10.6923	-11.9482	1.70889e-29	7.74697e-28	55.9829	down
BARX2	-3.07669	7.37035	-11.9521	1.64641e-29	7.67699e-28	55.9717	down
EXT1	1.25448	10.0608	11.9131	2.39189e-29	1.05502e-27	55.6011	up
SLC35C1	-1.08338	8.37513	-11.7157	1.57279e-28	6.75474e-27	53.7184	down
FAM174B	-1.38103	5.64152	-11.6623	2.61027e-28	1.0923e-26	53.4272	down
TMEM132A	1.67873	9.76687	11.6121	4.19668e-28	1.71224e-26	52.8102	up
GFRA1	-2.58193	4.03081	-11.5795	5.70472e-28	2.27076e-26	52.6921	down
GALNT12	-1.89253	5.33693	-11.5722	6.11108e-28	2.37459e-26	52.5776	down
MAN1C1	-1.42475	5.19308	-11.5158	1.0392e-27	3.94413e-26	52.09	down
CLSPN	2.34147	6.8823	11.5103	1.09376e-27	4.05686e-26	52.0721	up
MANSC1	-1.86877	7.46053	-11.4519	1.89237e-27	6.863e-26	51.2672	down
F10	-1.95148	2.25197	-11.4015	3.03054e-27	1.05231e-25	51.0494	down
SOD3	-1.52864	6.15722	-11.4022	3.01075e-27	1.05231e-25	50.9383	down
GOLGA4	-1.10072	9.49417	-11.3776	3.78936e-27	1.28838e-25	50.5653	down
SPRY1	-1.22281	7.20762	-11.3057	7.39529e-27	2.46308e-25	49.9652	down
SLC2A1	1.79939	12.7891	11.284	9.05019e-27	2.95398e-25	49.7383	up
CHPT1	-1.63844	6.39348	-11.2664	1.06558e-26	3.40985e-25	49.657	down
SORT1	-1.64591	9.11369	-11.0712	6.44099e-26	1.98334e-24	47.7613	down
OGN	-3.20662	2.57905	-11.0343	9.03707e-26	2.7312e-24	47.7267	down
ST3GAL3	1.82609	3.19367	10.938	2.17632e-25	6.34241e-24	46.8163	up
PLOD3	1.64289	9.17576	10.7523	1.1684e-24	3.34531e-23	45.0034	up
DYNAP	-4.94416	0.666867	-10.7087	1.72841e-24	4.86338e-23	44.8248	down
ITGA5	2.17141	10.1321	10.5993	4.6007e-24	1.25139e-22	43.5978	up
MAP4K2	1.37375	7.6258	10.5624	6.38975e-24	1.70952e-22	43.4716	up
HS3ST1	-1.77908	6.41113	-10.5317	8.39316e-24	2.2093e-22	43.045	down
EXTL1	-3.13357	0.396683	-10.3892	2.95863e-23	7.54452e-22	42.0267	down
PKMYT1	2.31874	7.80797	10.3712	3.46631e-23	8.70311e-22	41.8516	up
B3GALT5	-3.51038	2.61361	-10.2514	9.89805e-23	2.43736e-21	40.8295	down
LHB	2.55371	0.626416	10.2502	1.00063e-22	2.43736e-21	40.827	up
GPC2	2.40783	3.23155	10.2429	1.06596e-22	2.55832e-21	40.7596	up
SORCS1	-2.88279	0.219743	-10.235	1.14248e-22	2.70221e-21	40.6979	down
BICD1	1.74	6.70828	10.2295	1.19786e-22	2.79273e-21	40.6525	up
LGI1	-2.68028	-1.30942	-10.1987	1.56677e-22	3.60136e-21	40.3814	down
RNF125	-1.21877	4.50668	-10.1553	2.28356e-22	5.17606e-21	40.0066	down
FGF7	-2.18986	3.94578	-10.084	4.22954e-22	9.20348e-21	39.3812	down
PTGFRN	1.0502	11.2411	10.117	3.18152e-22	7.01655e-21	39.3299	up
FAIM2	-1.89653	2.44523	-10.0722	4.68267e-22	1.00554e-20	39.3272	down
PCSK2	-3.49683	-1.00003	-9.92361	1.67512e-21	3.41724e-20	38.0658	down
MYO1B	1.57083	10.6442	9.96555	1.17051e-21	2.48087e-20	38.0417	up
LPCAT1	1.58794	9.18166	9.94321	1.41693e-21	2.96464e-20	37.9755	up
FUT3	-2.34428	6.92376	-9.92906	1.59899e-21	3.30323e-20	37.7662	down
FMNL3	1.3886	7.98124	9.86227	2.82419e-21	5.69021e-20	37.4177	up
B3GNT6	-4.09414	0.000584689	-9.83048	3.69908e-21	7.27338e-20	37.3009	down
MUC5B	-4.53185	3.16952	-9.79387	5.0436e-21	9.79899e-20	36.8611	down
GALNT5	-2.11683	6.26976	-9.76141	6.63475e-21	1.27387e-19	36.4298	down
DEFB1	-2.61891	6.52042	-9.73427	8.34016e-21	1.58269e-19	36.1565	down
SCARA3	-1.6427	7.48944	-9.71272	9.99852e-21	1.87559e-19	35.9422	down
CASQ1	-3.6383	2.20147	-9.66782	1.45759e-20	2.67279e-19	35.9119	down
CLIC5	-2.11009	3.98657	-9.65547	1.61641e-20	2.93109e-19	35.7914	down
BST2	2.63317	10.4021	9.62667	2.05682e-20	3.68871e-19	35.2978	up
USP6NL	-1.03592	7.94667	-9.59558	2.6662e-20	4.72961e-19	34.9718	down
ATP8A1	-1.43648	4.98763	-9.55556	3.72061e-20	6.52907e-19	34.9373	down
ACAN	2.73577	3.92274	9.50521	5.65007e-20	9.80948e-19	34.6285	up
CA4	-2.63925	-1.36522	-9.48183	6.85635e-20	1.17785e-18	34.4391	down
RIC3	-2.44539	2.08906	-9.43669	9.9522e-20	1.67443e-18	34.0739	down
STC2	3.38412	7.07089	9.40841	1.25612e-19	2.07069e-18	33.845	up
SGSM1	-1.85621	1.67581	-9.39047	1.45566e-19	2.35212e-18	33.7066	down
FGD6	1.36131	8.3068	9.39354	1.41934e-19	2.31637e-18	33.5139	up
SOST	3.76265	1.63034	9.36616	1.77696e-19	2.78846e-18	33.511	up
MGAT4A	-1.12304	6.50201	-9.37808	1.61145e-19	2.57832e-18	33.3429	down
MMD	1.19959	6.55043	9.27477	3.74864e-19	5.7715e-18	32.7265	up
QSOX2	1.16279	7.74509	9.27914	3.61754e-19	5.62269e-18	32.6411	up
MARCHF4	2.41875	0.440524	9.12278	1.28238e-18	1.86862e-17	31.5803	up
KIF20A	1.86927	8.11994	9.13916	1.12402e-18	1.66764e-17	31.564	up
UNC13B	-1.12634	8.40879	-9.14007	1.11585e-18	1.66764e-17	31.2539	down
CLU	-2.93784	9.62776	-9.12557	1.254e-18	1.84371e-17	31.2434	down
FUT2	-1.66349	7.58212	-9.10504	1.47901e-18	2.13605e-17	31	down
NBEA	-1.93941	3.5511	-9.00174	3.37968e-18	4.7962e-17	30.5901	down
POLQ	1.98533	6.57176	8.98025	4.00999e-18	5.64165e-17	30.4348	up
MUC20	-2.34357	5.25825	-8.95858	4.76347e-18	6.64443e-17	30.0558	down
ARRB1	-1.03795	6.4837	-8.87061	9.5536e-18	1.29929e-16	29.3316	down
MUC12	2.1962	1.831	8.83121	1.30262e-17	1.75693e-16	29.3177	up
CTLA4	2.32191	4.51414	8.81862	1.43794e-17	1.9079e-16	29.221	up
ATP8B3	1.90079	4.50672	8.81534	1.47538e-17	1.9418e-16	29.1949	up
RHOU	-1.23646	5.77901	-8.82284	1.39104e-17	1.8608e-16	29.0369	down
PMEPA1	2.07709	9.67506	8.80768	1.56679e-17	2.0456e-16	28.7767	up
STEAP4	-2.12098	6.75137	-8.80617	1.58545e-17	2.05354e-16	28.6997	down
SCLY	1.3898	3.14799	8.74523	2.55348e-17	3.28133e-16	28.6617	up
CHST11	2.04601	8.32227	8.73565	2.7515e-17	3.50817e-16	28.4035	up
RAB31	1.13578	10.2246	8.61743	6.8819e-17	8.57348e-16	27.1886	up
TMEM130	1.98573	1.66568	8.54305	1.21941e-16	1.42148e-15	27.1365	up
CHSY3	1.75261	4.31637	8.53812	1.26639e-16	1.46578e-15	27.0973	up
LUM	1.95861	10.6936	8.59094	8.44076e-17	1.02039e-15	27.0032	up
TMEM45B	-2.24723	6.83684	-8.57779	9.33883e-17	1.12066e-15	26.9369	down
PIK3R1	-1.1744	8.40671	-8.55955	1.07444e-16	1.2615e-15	26.744	down
CSGALNACT2	1.10506	7.66196	8.521	1.4437e-16	1.65924e-15	26.7412	up
PTPRN	2.87421	2.15656	8.48709	1.87074e-16	2.135e-15	26.7189	up
PROC	2.73647	3.55991	8.46927	2.14281e-16	2.42851e-15	26.5874	up
PIFO	-1.95696	1.89824	-8.42947	2.90017e-16	3.24183e-15	26.2813	down
CTSC	1.14647	11.2092	8.41936	3.13124e-16	3.47632e-15	25.692	up
SCRG1	-2.21397	-1.11909	-8.28841	8.40302e-16	9.02219e-15	25.2566	down
B3GNT4	2.17567	4.40365	8.27353	9.39368e-16	9.95486e-15	25.146	up
ANK3	-1.15951	8.09613	-8.32873	6.20808e-16	6.75439e-15	25.0279	down
LGR6	-2.07359	4.37788	-8.27801	9.08404e-16	9.68964e-15	25.0243	down
IL17RD	-1.1423	5.69555	-8.21605	1.44267e-15	1.49964e-14	24.4993	down
MYO18A	-1.07955	9.57353	-8.25402	1.08684e-15	1.14434e-14	24.4716	down
CRYAB	-2.58301	8.93066	-8.24263	1.18339e-15	1.23801e-14	24.4209	down
CAMK1G	1.70694	1.65314	8.16644	2.08527e-15	2.14036e-14	24.3705	up
PLPP3	-1.13183	7.63616	-8.20628	1.55143e-15	1.60249e-14	24.1579	down
OCIAD2	1.22411	9.0212	8.13549	2.62199e-15	2.65782e-14	23.7171	up
PRELP	-1.75635	6.35139	-8.05123	4.87465e-15	4.88063e-14	23.1164	down
PLD6	1.51228	4.48862	7.98717	7.78489e-15	7.56246e-14	23.0782	up
POSTN	3.01868	10.1222	8.02455	5.92608e-15	5.86143e-14	22.9854	up
CLVS1	-2.01747	0.299567	-7.87418	1.76524e-14	1.66524e-13	22.2935	down
MMP11	4.81822	9.03402	7.87791	1.71837e-14	1.63046e-13	22.2516	up
ESCO2	1.68003	5.96822	7.84854	2.12297e-14	1.9912e-13	22.0597	up
CHST7	1.76677	5.65582	7.81127	2.77365e-14	2.5574e-13	21.8133	up
EHF	-2.19132	10.4609	-7.84656	2.15335e-14	2.00816e-13	21.6457	down
B4GALNT1	2.67727	5.4674	7.77371	3.62799e-14	3.30775e-13	21.577	up
BGN	1.56228	11.3329	7.83122	2.40412e-14	2.22927e-13	21.4133	up
CYP2E1	-2.23223	3.6937	-7.75402	4.17469e-14	3.723e-13	21.3259	down
SYBU	-1.58272	5.24158	-7.76431	3.87961e-14	3.49808e-13	21.2791	down
WNT7B	1.73941	9.06995	7.75288	4.20866e-14	3.7329e-13	21.0549	up
HEPACAM2	-2.35064	-1.48673	-7.64906	8.77988e-14	7.70364e-13	20.7323	down
PDGFD	-1.27632	4.27671	-7.61839	1.0894e-13	9.45688e-13	20.4072	down
ST8SIA6	-1.84662	2.52134	-7.58156	1.41029e-13	1.21136e-12	20.2321	down
PLAGL1	-1.1453	6.2098	-7.59919	1.2465e-13	1.07635e-12	20.0289	down
ABO	-2.10584	5.73832	-7.5655	1.57786e-13	1.34267e-12	19.7638	down
SMPD3	-1.53722	4.69021	-7.51598	2.22784e-13	1.85502e-12	19.6554	down
PRUNE2	-1.94783	5.11278	-7.50567	2.39338e-13	1.98274e-12	19.4458	down
SFTA2	-3.03687	-0.502416	-7.38961	5.33016e-13	4.34941e-12	18.9806	down
RBFOX1	-2.99732	0.826093	-7.33117	7.94776e-13	6.3582e-12	18.5661	down
TPPP	-1.39485	6.67977	-7.38303	5.57624e-13	4.50516e-12	18.465	down
PDGFRB	1.62745	9.44247	7.38623	5.45534e-13	4.42941e-12	18.4545	up
GGNBP1	1.74782	-0.874562	7.2784	1.13749e-12	8.96807e-12	18.2333	up
ZDHHC21	-1.05386	7.15753	-7.33408	7.79139e-13	6.26382e-12	18.1097	down
ATL1	-1.04106	4.64459	-7.26362	1.25725e-12	9.86458e-12	18.0077	down
CLCN4	-1.41408	4.29938	-7.21251	1.77472e-12	1.37921e-11	17.6624	down
B3GALT1	-2.36373	-0.336906	-7.1682	2.3892e-12	1.83923e-11	17.5279	down
AGTRAP	1.03298	9.19631	7.19137	2.04561e-12	1.5822e-11	17.127	up
PAQR8	-1.01612	5.64987	-7.13703	2.94244e-12	2.25449e-11	17.0421	down
AQP2	-1.67065	-2.49795	-7.08078	4.27687e-12	3.18715e-11	16.9538	down
CHST2	2.69969	8.16409	7.10086	3.74344e-12	2.84153e-11	16.9078	up
LAT	1.54105	0.00479775	7.06347	4.79632e-12	3.5419e-11	16.8419	up
RAB32	1.22813	7.56759	7.0922	3.96484e-12	2.99565e-11	16.7534	up
CHST15	1.05992	8.60252	7.07087	4.5671e-12	3.38796e-11	16.425	up
AZIN2	1.32063	4.89421	6.98685	7.94475e-12	5.73709e-11	16.3221	up
DUSP26	-2.69599	2.28238	-6.96691	9.05315e-12	6.50869e-11	16.143	down
TPST1	1.20711	7.40169	6.89688	1.42873e-11	1.00072e-10	15.5217	up
CLVS2	-1.57288	-2.56725	-6.75464	3.56847e-11	2.3966e-10	14.8969	down
RAB3B	2.86141	4.27249	6.73754	3.9796e-11	2.66177e-10	14.7989	up
CIT	1.17644	7.92471	6.79037	2.8396e-11	1.93093e-10	14.7713	up
CABP7	1.53012	-0.114541	6.71427	4.61412e-11	3.06107e-10	14.6473	up
TLR3	-1.23601	5.9871	-6.76272	3.38922e-11	2.28562e-10	14.5792	down
RAB33A	1.07691	2.60507	6.69459	5.22745e-11	3.45392e-10	14.5389	up
ATP8A2	1.72327	2.98058	6.68857	5.43078e-11	3.55945e-10	14.5004	up
GASK1A	-1.4205	2.22936	-6.64332	7.22625e-11	4.60674e-10	14.192	down
TLR6	1.36357	5.32157	6.63142	7.78803e-11	4.88849e-10	14.0879	up
ARFGEF3	-1.66355	4.81489	-6.63761	7.49056e-11	4.75665e-10	13.9443	down
PRAME	4.48483	3.4581	6.58186	1.06247e-10	6.61815e-10	13.8406	up
MUC4	-2.59255	6.30043	-6.66726	6.21403e-11	4.01774e-10	13.7977	down
CCDC110	-1.43352	1.39119	-6.56646	1.16967e-10	7.23067e-10	13.7497	down
GALNT18	1.17891	8.33555	6.63595	7.56912e-11	4.78791e-10	13.7354	up
EPHB2	2.2599	7.40465	6.57689	1.09596e-10	6.80076e-10	13.6612	up
GALNT17	-1.47461	3.54161	-6.46361	2.21211e-10	1.34207e-09	13.0326	down
KLK11	-2.4401	8.55218	-6.54342	1.35013e-10	8.31475e-10	12.9653	down
CD1C	-1.32764	3.42304	-6.3972	3.32358e-10	1.96525e-09	12.6572	down
VGF	1.77189	1.43702	6.35185	4.37986e-10	2.51688e-09	12.4771	up
HS3ST4	-2.79675	0.0121584	-6.33244	4.92685e-10	2.80161e-09	12.3622	down
PARM1	-1.28833	6.67046	-6.3689	3.9489e-10	2.29345e-09	12.0498	down
TMC8	1.46793	7.07824	6.30575	5.78893e-10	3.28039e-09	11.9948	up
PCSK9	3.15259	7.63445	6.28861	6.41879e-10	3.61223e-09	11.9908	up
CREG2	2.67019	4.15815	6.22285	9.51912e-10	5.24838e-09	11.7313	up
MUC3A	1.81949	2.17112	6.19606	1.1166e-09	6.03406e-09	11.5763	up
ELAPOR1	-1.75683	5.37108	-6.21686	9.8655e-10	5.38478e-09	11.3371	down
KDELR3	1.36236	6.9959	6.18875	1.16612e-09	6.28086e-09	11.3152	up
F2R	1.17476	8.32083	6.22126	9.61002e-10	5.27213e-09	11.2506	up
FOLR1	-2.52577	1.65295	-6.13353	1.61682e-09	8.56703e-09	11.1735	down
MMP16	1.7017	4.21901	6.11525	1.80058e-09	9.44873e-09	11.1039	up
GALNTL6	-1.59648	-0.186656	-6.11026	1.85416e-09	9.69867e-09	11.0917	down
COL26A1	1.61373	1.63147	6.09904	1.98053e-09	1.02286e-08	11.0226	up
PTHLH	3.5845	9.00077	6.02351	3.07805e-09	1.56492e-08	10.3715	up
APLP1	1.34589	4.19418	5.95243	4.64165e-09	2.30249e-08	10.1833	up
SLPI	-2.10698	11.237	-6.02179	3.1089e-09	1.57534e-08	10.0655	down
ACHE	-1.35697	4.48737	-5.95736	4.51198e-09	2.24499e-08	10.0067	down
MGAT5B	1.58903	2.59195	5.91185	5.85802e-09	2.89706e-08	9.98222	up
TREML1	1.18814	1.28071	5.90546	6.07565e-09	2.98659e-08	9.94309	up
TGM4	1.40908	1.37885	5.87495	7.22983e-09	3.48055e-08	9.77523	up
CAV1	1.29716	10.9506	5.99277	3.67817e-09	1.84134e-08	9.71386	up
GCNT2	-1.31408	4.98279	-5.8866	6.76604e-09	3.28636e-08	9.57314	down
GPER1	1.23561	4.24027	5.83863	8.88436e-09	4.22719e-08	9.55267	up
CD1E	-1.4795	3.01459	-5.82799	9.43538e-09	4.47632e-08	9.44087	down
FGFR4	1.52537	5.15519	5.81161	1.03492e-08	4.85341e-08	9.37476	up
KCNJ6	1.42102	0.138865	5.78456	1.20506e-08	5.58707e-08	9.27712	up
GKAP1	-1.05496	3.40428	-5.79591	1.13059e-08	5.25676e-08	9.26344	down
SULF1	1.69683	9.23265	5.77231	1.2908e-08	5.95082e-08	8.65387	up
PDE4DIP	-1.00019	8.46053	-5.78131	1.22721e-08	5.67368e-08	8.54591	down
CRHBP	-1.49057	-0.411938	-5.63567	2.75536e-08	1.2088e-07	8.49336	down
HLA-F	1.2222	9.3264	5.74597	1.49568e-08	6.81832e-08	8.4416	up
FCGR2A	1.26778	7.40551	5.66274	2.37391e-08	1.05278e-07	8.31516	up
B3GNT7	-1.01459	5.69558	-5.66153	2.38972e-08	1.05692e-07	8.29342	down
BGLAP	1.31068	-0.748335	5.58355	3.66481e-08	1.59068e-07	8.20267	up
GFY	1.63585	-1.55798	5.55867	4.19609e-08	1.79738e-07	8.06224	up
ELF3	-1.64973	8.9221	-5.67531	2.21476e-08	9.90269e-08	7.97979	down
IGFBP1	1.52747	-1.25326	5.51961	5.18424e-08	2.20905e-07	7.86324	up
ST6GALNAC5	1.31607	3.15383	5.50935	5.47924e-08	2.30263e-07	7.83498	up
MAP6	-1.12912	2.60765	-5.51545	5.30203e-08	2.24751e-07	7.82004	down
FEZ1	1.82925	7.56275	5.50981	5.46589e-08	2.30263e-07	7.56339	up
ST8SIA2	1.71946	2.9957	5.41526	9.06608e-08	3.68056e-07	7.35271	up
ARHGAP33	1.06502	5.15995	5.42697	8.51872e-08	3.47564e-07	7.32333	up
SEC16B	1.35626	-0.00410757	5.39111	1.03046e-07	4.15236e-07	7.21626	up
HTR7	2.27534	5.19915	5.37159	1.1424e-07	4.55842e-07	7.09447	up
CHST13	1.25825	0.688762	5.35733	1.23158e-07	4.89035e-07	7.05015	up
RAB25	-1.20589	9.81977	-5.48191	6.35075e-08	2.63726e-07	6.97596	down
SPP1	3.20659	8.79307	5.34551	1.31059e-07	5.17889e-07	6.73108	up
SYT4	-1.09753	-2.57095	-5.29168	1.73699e-07	6.78175e-07	6.71263	down
PDGFA	1.00548	7.66774	5.3674	1.16797e-07	4.6491e-07	6.69078	up
P3H2	1.95939	8.96051	5.3757	1.1179e-07	4.48259e-07	6.65154	up
CABP1	1.02952	1.17075	5.2723	1.92119e-07	7.42982e-07	6.62849	up
RSAD2	2.37145	7.8611	5.28387	1.80908e-07	7.02958e-07	6.44388	up
ARSL	1.34867	2.72476	5.20696	2.69282e-07	1.02202e-06	6.31253	up
CHST1	1.4109	5.57856	5.18874	2.95674e-07	1.11699e-06	6.11995	up
MUC19	-1.72867	-1.52286	-5.16042	3.41732e-07	1.2704e-06	6.07563	down
RAB40A	1.18338	0.778743	5.15975	3.42896e-07	1.27183e-06	6.07158	up
GBP5	2.86764	7.9167	5.12406	4.11135e-07	1.51166e-06	5.70503	up
BEND5	-1.15804	2.19488	-5.069	5.42866e-07	1.96443e-06	5.60794	down
YIPF7	-2.00555	-1.19303	-5.01346	7.1665e-07	2.54738e-06	5.37245	down
GALNT6	1.63123	8.76868	5.07032	5.3926e-07	1.96007e-06	5.12967	up
SPAG17	-1.42287	4.26494	-4.96909	8.93017e-07	3.12078e-06	4.95635	down
APOE	1.53232	9.31717	5.05549	5.80934e-07	2.0837e-06	4.93962	up
GJA1	1.02883	11.5384	5.0641	5.56392e-07	2.00892e-06	4.86891	up
SPRR3	-3.65274	9.65541	-5.01308	7.18011e-07	2.54738e-06	4.77484	down
RNF183	-1.95378	0.984265	-4.86375	1.49567e-06	5.05368e-06	4.66099	down
GOLGA8B	1.41064	5.25246	4.87809	1.39499e-06	4.74298e-06	4.66026	up
MUC1	-1.2681	8.21977	-5.00066	7.63737e-07	2.69787e-06	4.55215	down
HLA-G	1.45217	5.00463	4.84114	1.66862e-06	5.60327e-06	4.50673	up
STMN2	-1.63796	-0.503078	-4.78703	2.16453e-06	7.20922e-06	4.32337	down
SNAP25	1.12733	2.06811	4.77105	2.33642e-06	7.70311e-06	4.25162	up
KCNA5	-1.24102	-0.249603	-4.72537	2.90293e-06	9.4374e-06	4.04369	down
SYT1	1.79858	3.80348	4.68849	3.45457e-06	1.10114e-05	3.87493	up
PROZ	1.13227	-0.643899	4.68467	3.51718e-06	1.11891e-05	3.84443	up
VCAN	1.56794	8.98108	4.79395	2.09405e-06	7.00304e-06	3.76096	up
KEL	-1.72372	0.896148	-4.64272	4.28031e-06	1.33057e-05	3.6704	down
VTN	1.11665	0.161159	4.63376	4.4629e-06	1.38469e-05	3.62466	up
GOLGA6L7	1.93778	-1.24969	4.61811	4.79961e-06	1.47514e-05	3.53519	up
F2	1.49371	-1.51076	4.60977	4.98888e-06	1.53042e-05	3.49998	up
HAS3	1.27731	10.2443	4.77183	2.32769e-06	7.68985e-06	3.48691	up
ADRB2	-1.11097	6.78481	-4.73588	2.76186e-06	9.0147e-06	3.48504	down
A4GNT	1.02984	-2.06604	4.60635	5.0685e-06	1.55193e-05	3.4831	up
CHST4	-1.7549	-0.290152	-4.59384	5.37058e-06	1.63218e-05	3.46404	down
CREB3L3	1.12579	-1.28252	4.58565	5.57764e-06	1.68569e-05	3.40066	up
PKDCC	-1.29914	4.28152	-4.62743	4.59623e-06	1.42065e-05	3.38646	down
ZDHHC19	1.19419	-0.242207	4.57551	5.84443e-06	1.7598e-05	3.36557	up
MUC17	1.26947	-1.97655	4.57907	5.74934e-06	1.73437e-05	3.36222	up
DRD2	-1.327	-0.0216094	-4.56013	6.27281e-06	1.87839e-05	3.31597	down
CSPG4	1.55544	9.2063	4.6937	3.3709e-06	1.07658e-05	3.2615	up
PCSK1	1.13044	3.70545	4.53391	7.07358e-06	2.11044e-05	3.18337	up
MALL	-1.07416	6.6812	-4.64913	4.15418e-06	1.30127e-05	3.12126	down
TENM2	1.9986	9.38095	4.64587	4.21789e-06	1.31618e-05	3.09697	up
WNT7A	2.35534	5.21272	4.47035	9.44116e-06	2.7767e-05	2.88992	up
RGS20	1.69667	5.60322	4.47119	9.40574e-06	2.7758e-05	2.83745	up
RAB39A	1.25096	0.664404	4.43684	1.09782e-05	3.17104e-05	2.77501	up
OTOF	1.16606	1.83073	4.35533	1.57804e-05	4.47111e-05	2.44084	up
TPTE2	1.0414	-1.46264	4.3407	1.68318e-05	4.74431e-05	2.35447	up
NPY	-1.01415	-2.74318	-4.31411	1.89178e-05	5.26858e-05	2.24931	down
CD36	-1.04246	6.54721	-4.41836	1.19257e-05	3.43865e-05	2.11487	down
CD40LG	-1.27275	1.13859	-4.2743	2.2507e-05	6.22567e-05	2.10579	down
ARHGAP4	1.16239	7.23892	4.34938	1.62006e-05	4.57429e-05	2.0615	up
LARGE2	1.01218	8.36137	4.29307	2.07403e-05	5.75648e-05	1.5941	up
PTGDS	-1.11381	1.18544	-4.14152	3.97771e-05	0.000106595	1.5722	down
HAS2	1.3353	5.7815	4.16516	3.5983e-05	9.72255e-05	1.52635	up
ST6GAL2	-1.3428	3.15502	-4.0604	5.59081e-05	0.000147641	1.14236	down
MUC5AC	-2.17402	0.359641	-3.99871	7.21495e-05	0.00018631	1.01183	down
CAV3	-2.25754	0.261184	-3.99628	7.28759e-05	0.000187889	0.999357	down
CAPN8	-1.28104	0.674301	-3.94156	9.11112e-05	0.00023161	0.800208	down
CHST8	-1.03357	0.321863	-3.88111	0.000116254	0.000289659	0.570301	down
GBP1	1.00339	9.7305	4.07783	5.19892e-05	0.000138186	0.536769	up
FTCD	1.30574	-0.364138	3.87437	0.000119431	0.000296668	0.523316	up
ALX1	1.64976	0.101068	3.85804	0.000127475	0.000313312	0.463992	up
MDGA1	1.06879	6.26349	3.83608	0.000139104	0.000340356	0.172605	up
MAPK15	1.09651	3.99309	3.7496	0.000195372	0.000465469	0.0530193	up
HS3ST6	-1.62381	1.76558	-3.71709	0.000221603	0.000525664	-0.071798	down
LIPG	1.32523	5.85151	3.70238	0.000234533	0.000553119	-0.240325	up
NLGN1	-1.1692	0.776447	-3.6356	0.000302673	0.000704653	-0.317274	down
LGR5	1.40947	3.55225	3.54615	0.000423351	0.00096093	-0.639709	up
NGF	1.32412	2.84924	3.51269	0.000479088	0.00107696	-0.744138	up
IRGM	1.00342	-0.749366	3.51115	0.000481818	0.00108161	-0.773667	up
ABCA12	1.47147	7.71911	3.62399	0.000316276	0.000734229	-0.774346	up
GOLT1A	-1.29427	-0.149982	-3.4736	0.000552886	0.0012243	-0.879187	down
NTSR1	1.40311	0.941506	3.46407	0.000572414	0.0012624	-0.921412	up
RNF128	-1.00541	5.77518	-3.48408	0.000532127	0.00118315	-1.2991	down
BIRC7	1.00575	-0.125047	3.35049	0.000860562	0.00184552	-1.30231	up
HS6ST3	-1.09234	-1.02141	-3.28881	0.00106873	0.00225635	-1.49432	down
PKHD1	1.18806	0.285194	3.26238	0.00117148	0.0024574	-1.58297	up
GOLGA8A	1.08545	6.16148	3.16948	0.00160978	0.00330044	-2.07801	up
CNTNAP2	1.71361	5.49491	3.08613	0.00212717	0.00426479	-2.21582	up
GPC3	-1.01978	5.43709	-3.0891	0.00210638	0.00422831	-2.52869	down
HAS1	1.05005	2.32014	2.92271	0.00360899	0.00695381	-2.58722	up
SLC1A6	1.19802	-0.455254	2.87078	0.00424811	0.00800568	-2.7583	up
GOLGA7B	1.03794	7.0015	2.54831	0.0110883	0.0193335	-3.96273	up

## Sheet: Table S3
Table S3. Differentially Expressed GARGs Associated with HNSCC Prognosis
HR	exp(-coef)	Lower95	Upper95	p-value	gene	group
1.24095	0.805834	1.00122	1.53809	0.0487167	AGTRAP	risk
0.678692	1.47342	0.464878	0.990848	0.0446873	GFRA1	protective
0.137053	7.29646	0.0197077	0.953102	0.0445894	CABP7	protective
1.20554	0.829506	1.00587	1.44484	0.0430422	EPHB2	risk
0.651292	1.53541	0.432058	0.981769	0.0405764	GKAP1	protective
0.843513	1.18552	0.717545	0.991595	0.0391837	ITM2A	protective
0.637557	1.56849	0.41608	0.976926	0.0387176	LRRK2	protective
0.69874	1.43115	0.498255	0.979895	0.0377391	B3GALT5	protective
1.3333	0.750022	1.01956	1.74357	0.0355967	KPNA2	risk
1.21692	0.821748	1.01437	1.4599	0.034549	CHST11	risk
0.730596	1.36874	0.546564	0.976594	0.0340126	GOLGA8B	protective
0.719861	1.38916	0.531792	0.974442	0.0333749	USP6NL	protective
1.2664	0.789638	1.0203	1.57187	0.0321751	PTGFRN	risk
1.26103	0.793005	1.02143	1.55682	0.0309909	OCIAD2	risk
2.60307	0.384162	1.10137	6.15228	0.0292581	PKHD1	risk
1.0794	0.926443	1.00882	1.15491	0.0267901	SPP1	risk
1.25805	0.794881	1.02684	1.54132	0.0267193	HS3ST1	risk
0.688841	1.45171	0.497945	0.95292	0.0243718	RAB33A	protective
0.72976	1.37031	0.555451	0.958771	0.0236785	FMNL3	protective
0.335563	2.98007	0.131014	0.859469	0.0228725	FAIM2	protective
0.822526	1.21577	0.695204	0.973166	0.0227879	PLPP3	protective
0.699661	1.42926	0.518048	0.944942	0.019843	ESCO2	protective
0.426095	2.3469	0.209238	0.867706	0.0187215	RIC3	protective
1.26915	0.78793	1.04051	1.54802	0.01868	B4GALNT1	risk
3.08339	0.324318	1.21496	7.82521	0.017801	HS6ST3	risk
0.784319	1.27499	0.642867	0.956896	0.0166573	LGR5	protective
0.816865	1.22419	0.692982	0.962896	0.0159288	FUT6	protective
0.911172	1.09749	0.84484	0.982712	0.0158571	DEFB1	protective
0.860133	1.16261	0.761115	0.972032	0.0157547	EHF	protective
0.844435	1.18422	0.736255	0.968511	0.0156323	ST6GALNAC1	protective
1.2063	0.828982	1.03627	1.40422	0.0155362	LARGE2	risk
0.603887	1.65594	0.401655	0.907941	0.0153449	SLC2A4	protective
1.2765	0.783394	1.05227	1.5485	0.0132524	MMP14	risk
1.61513	0.619145	1.10586	2.35892	0.0131148	NPY	risk
1.2528	0.79821	1.04909	1.49608	0.0128022	CTSC	risk
0.62866	1.59069	0.439027	0.900202	0.0112799	KEL	protective
0.807291	1.23871	0.684571	0.95201	0.0109424	HS3ST6	protective
1.30201	0.768044	1.06397	1.59331	0.0104119	PDGFA	risk
0.566295	1.76586	0.37343	0.85877	0.00743656	ATP8A1	protective
1.16694	0.856945	1.0431	1.30547	0.00699091	CAV1	risk
0.667878	1.49728	0.498808	0.894254	0.00671902	ARHGAP33	protective
1.44273	0.693131	1.10733	1.87972	0.00662426	TGFB1	risk
0.780284	1.28159	0.652521	0.933062	0.00654062	GOLGA8A	protective
0.00895615	111.655	0.000306988	0.261289	0.00614815	CREB3L3	protective
1.24109	0.805745	1.06554	1.44555	0.00550628	HTR7	risk
1.31997	0.757592	1.08504	1.60577	0.00550009	CREG2	risk
0.20002	4.9995	0.064468	0.620588	0.00533922	GALNT16	protective
1.15749	0.863935	1.0485	1.27782	0.00374881	TGFBI	risk
0.0314077	31.8393	0.00310834	0.317355	0.00336209	SCLY	protective
0.603442	1.65716	0.432228	0.842477	0.00300978	ARRB1	protective
1.19501	0.836811	1.06319	1.34318	0.00281331	TENM2	risk
0.672666	1.48662	0.518605	0.872495	0.00281036	PAQR8	protective
0.338241	2.95647	0.169156	0.676339	0.00216887	SNAP25	protective
0.547195	1.8275	0.374975	0.798513	0.00176722	GPC2	protective
0.304687	3.28205	0.144715	0.641498	0.001756	TREML1	protective
0.105078	9.51672	0.0256979	0.429664	0.00171487	BGLAP	protective
0.551722	1.81251	0.380621	0.799739	0.0016908	BEND5	protective
1.20921	0.826986	1.07401	1.36143	0.00168794	RNF128	risk
1.2724	0.785916	1.09543	1.47797	0.00161729	WNT7A	risk
1.45353	0.687982	1.15483	1.82949	0.00144043	SYT1	risk
0.441279	2.26614	0.269356	0.722935	0.00116175	CD40LG	protective
0.708928	1.41058	0.576686	0.871495	0.00109183	CTLA4	protective
0.778053	1.28526	0.670332	0.903084	0.000964465	ARHGAP4	protective
1.36343	0.733444	1.14437	1.62442	0.000522264	MYO1B	risk
1.30564	0.765905	1.12688	1.51277	0.000385259	STC2	risk
1.30528	0.766119	1.13126	1.50607	0.000262945	ITGA5	risk
0.711325	1.40583	0.59254	0.853922	0.000258248	TMC8	protective
0.00106218	941.456	2.86958e-05	0.0393171	0.000202179	LAT	protective
0.143757	6.9562	0.0519542	0.397772	0.000187507	PTGDS	protective
